# Supplementary material for: TLE4 downregulation identified by WGCNA and machine learning algorithm promotes papillary thyroid carcinoma progression via activating JAK/STAT pathway
Source: J Cancer. 2024 Jul 9;15(14):4759–76. doi: 10.7150/jca.95501 (PMC11242334; doi:10.7150/jca.95501)
Supplement: Supplementary file 1 — Supplementary Table 1. Comprehensive list of differentially expressed genes in papillary thyroid carcinoma across multiple databases. [file jcav15p4759s1.xlsx]

## Sheet: Sheet1
# The "+" symbol after the gene name represents the significantly high expression of the gene in PTC, while the "-" symbol represents the significantly low expression of the gene in PTC.
TCGA-THCA	GSE3467	GSE3678	GSE29265	GSE33630	GSE60542
SEMA3F+	GABRB2+	KLK7+	HMGA2+	ZCCHC12+	GABRB2+
AOC1+	CHI3L1+	PKHD1L1-	ZCCHC12+	HMGA2+	DIO1-
HECW1-	PRR15+	TPO-	ARHGAP36+	PRR15+	TPO-
TFPI-	SERPINA1+	DCSTAMP+	TENM1+	CHI3L1+	PRR15+
SLC7A2+	CITED1+	SLC34A2+	LRP4+	TENM1+	HMGA2+
PLXND1+	ZCCHC12+	KLK10+	TFF3-	LRP4+	TFF3-
CD38-	TENM1+	GABRB2+	GABRB2+	GABRB2+	PKHD1L1-
HSPB6-	CLDN1+	TFF3-	LRRK2+	ARHGAP36+	ZCCHC12+
SLC22A16+	TACSTD2+	SPX-	CLDN1+	RP11-476D10.1+	CHI3L1+
ARX+	SLC34A2+	CDH16-	PRR15+	LRRK2+	SLC34A2+
PRSS22+	CYP1B1+	STRA6+	SCEL+	SYTL5+	TACSTD2+
HOXA11+	GDF15+	CRABP1-	RP11-476D10.1+	MMRN1-	DCSTAMP+
SOX8+	LRP4+	LOC646736-	SYTL5+	CLDN1+	SYTL5+
ITGA3+	DCSTAMP+	CITED1+	DPP4+	TFF3-	MPPED2-
CRLF1+	COMP+	DIO1-	IGSF1+	CITED1+	LRP4+
TMEM98+	ARHGAP36+	PRR15+	DPP6-	SCEL+	IPCEF1-
TMEM132A+	HMGA2+	WSCD2-	TPO-	KCNJ2+	SERPINA1+
TAC1-	TFF3-	EDN3-	CITED1+	ECM1+	SCEL+
CX3CL1+	PKHD1L1-	CLDN10+	LIPH+	RXRG+	TENM1+
TNFRSF12A+	DIO1-	MPPED2-	SERPINA1+	HS6ST2+	CLDN1+
ETV1+	TPO-	IPCEF1-	HS6ST2+	PCSK2+	SPX-
ALDH3B1+	LRRK2+	IGFBPL1-	QPCT+	PKHD1L1-	LRRK2+
CCL26+	RXRG+	LIPH+	AGR2+	SERPINA1+	SLC4A4-
USH1C-	MPPED2-	NGEF+	IPCEF1-	PDZK1IP1+	KLK10+
GGCT+	ALOX5+	SYTL5+	CHRDL1-	PLAU+	DPP6-
LGALS14+	IGSF1+	LOC400794+	PKHD1L1-	DPP4+	LRP1B-
MYH13+	AHNAK2+	SERPINA1+	CHI3L1+	THRSP+	PLA2R1-
PROM1-	SCEL+	SLC26A4-AS1-	MMRN1-	TACSTD2+	DPP4+
NOS2+	SPX-	TACSTD2+	DPT-	ADH1B-	KCNJ2+
SLC13A2-	SYTL5+	CWH43-	KCNJ2+	CRABP1-	SFTPB+
CEACAM7-	CST6+	NMU+	FABP4-	LRP1B-	CRABP1-
CD79B-	SLC4A4-	CHI3L1+	ADH1B-	CCL21-	DGKI-
RHBDF1+	LRP1B-	ZCCHC12+	MPPED2-	SLC27A6+	ADH1B-
BAIAP3+	QPCT+	LPAR5+	GPM6A-	LYVE1-	CYP1B1+
SELE-	TNFRSF11B-	TCEAL2-	PCSK2+	METTL7B+	TFCP2L1-
SYN1+	IPCEF1-	TMPRSS4+	CLDN10+	GPM6A-	GPM6A-
CAMK1G+	LPAR5+	SLC4A4-	TCEAL2-	DIO1-	FABP4-
TFAP2B-	NGEF+	COL9A3-	TUSC3+	LPAR5+	CITED1+
TFAP2D-	PDLIM4+	OTOS-	PLA2R1-	BEX1-	CLDN10+
CYTH3-	CDH3+	HMGA2+	DCSTAMP+	TPO-	QPCT+
ADAM22-	FABP4-	DPP4+	LPAR5+	CDH6+	RXRG+
TENM1+	FN1+	LRP4+	SLC4A4-	IPCEF1-	SLC26A4-AS1-
IYD-	KRT19+	SLC26A4-	CDH3+	IGSF1+	SLC27A6+
TRAF3IP3-	NMU+	DPP6-	AOX1-	SLIT1+	STXBP5L-
MLXIPL+	KIT-	CDKN2B+	ALDH1A3+	PDZRN4+	METTL7B+
HHATL+	MUM1L1-	PRSS3+	SLC27A6+	SLC34A2+	LOC646736-
GIPR+	CXCL14+	CDH3+	SLC34A2+	PLA2R1-	KIT-
PRSS3+	AGR2+	LAMB3+	METTL7B+	CYP1B1+	TRDV3+
FYN+	TUSC3+	KIAA1324-	ZMAT4-	QPCT+	FN1+
FMO1-	PDZK1IP1+	TENM1+	LAMB3+	DPP6-	TCEAL2-
MRC2+	PROS1+	RIMS2+	HGD-	SFTPB+	GDF15+
PLAUR+	KCNJ2+	ADH1B-	CWH43-	TRIM36+	TUSC3+
ANLN+	SLC27A6+	ZMAT4-	GDF15+	CLDN10+	ARHGAP36+
DCN-	RUNX2+	BMP8A-	TACSTD2+	TRDV3+	MT1M-
GABRA3+	CAMK2N1+	TMEM163+	OGN-	AGR2+	CAMK2N1+
LTF-	PLA2R1-	FN1+	TRIM36+	SLC4A4-	IGFBPL1-
ALOX5+	LAMB3+	ABCC3+	LRP1B-	PRSS2+	SERTM1-
SLC7A14-	HGD-	GDF15+	DUSP4+	ALOX5+	TDRD9-
MVP+	AVPR1A-	AHNAK2+	TGFA+	TUSC3+	PROS1+
MAMLD1+	IGFBPL1-	DGKI-	TFCP2L1-	TMEM163+	PDLIM4+
MTMR11+	PLXNC1+	ALDH1A3+	DIO1-	FN1+	AOX1-
BID+	TIMP1+	LMOD1-	SERTM1-	LAMB3+	CHRDL1-
IL20RA-	SLC26A4-AS1-	FAM20A+	IGFBPL1-	CDH16-	PDZK1IP1+
CLCA1+	C19orf33+	LRRK2+	MRO-	MPPED2-	NCAM1-
CNTN1-	ICAM1+	SLC26A7-	FN1+	AOX1-	AVPR1A-
ZNF806-	GALE+	KCNQ3+	NMU+	FAM20A+	PLXNC1+
MARCO+	CDH16-	PPARGC1A-	THRSP+	SPX-	KRT19+
CYP24A1+	SMOC2-	SCEL+	STK32A+	RUNX2+	NMU+
SAMD4A+	DUSP5+	KCNJ2+	PAPSS2-	CXCL14+	PPARGC1A-
RUNX3-	DTX4+	LIFR-	SPX-	C8orf4+	SLC26A4-
C8B+	AGTR1-	QPCT+	PDZK1IP1+	DGKI-	MMRN1-
FHL1-	SCG5+	DPT-	EPHB1-	RYR1+	PDZRN4+
GABRA1+	METTL7B+	RP6-24A23.7-	NCAM1-	TNC+	PAPSS2-
EHD2+	AF070581-	CUX2-	COL13A1+	COL13A1+	NEB-
CD44+	GPM6A-	SERTM1-	AGTR1-	TMEM255A+	ALOX5+
AGPAT4-	LIFR-	FOXA2-	RP6-99M1.2+	RGS8-	FAM167A-
POU2F2-	ADH1B-	IGFL2+	CFD-	FRMD3+	LAMB3+
ARNTL2+	PLAU+	ALOX5+	PDZRN4+	KIT-	RP11-476D10.1+
IBSP+	TFCP2L1-	STXBP5L-	ITGA2+	ADAMTS9+	RP6-99M1.2+
MUSK-	PCSK2+	AGR3-	ABCC3+	CDH3+	LPAR5+
LRRC7-	AQP4-	MRO-	LYVE1-	TFCP2L1-	WDR72-
TMSB10+	KLK10+	SAMD5-	RGS8-	MUM1L1-	OTOS-
MYOC-	CD36-	TNFRSF11B-	NRCAM+	TCEAL2-	MUM1L1-
DEPDC1B+	TNC+	CLDN1+	DGKI-	LPL+	TGFA+
DAPK2+	DPP4+	NCAM1-	CAMK2N1+	DPT-	CDH3+
STAP1-	LIPH+	FABP4-	ADAMTS9+	IGFBPL1-	SMOC2-
OTC-	PAPSS2-	TFCP2L1-	PHEX+	TESC+	NELL2+
SLC18A1-	CFB+	RYR2-	SLIT1+	SERTM1-	RGS8-
CASR-	TDRD9-	CDH4+	RELN-	STXBP5L-	NFE2L3+
VCAN+	TESC+	LCN2+	PROM1-	APOC1+	SLC26A7-
C6-	RYR1+	F2RL2+	TRPC5+	CAMK2N1+	NGEF+
RTN4R+	SLPI+	DTX4+	TMEM171-	ALDH1A3+	FAM20A+
RAB27B+	RASSF6-	CST6+	SCG5+	SPATA18+	CWH43-
MYO16-	SYT12+	IP6K3-	ANK2-	EPHB1-	BEX1-
TNC+	ADAMTS9+	NRCAM+	CDH2+	CDH2+	EDN3-
C2orf83-	ZFPM2-	KCNN4+	KIT-	PROS1+	LIFR-
ZPBP-	WDR72-	CNTN5-	RERGL-	HEY2+	AGR2+
TG-	CTSH+	CYP1B1+	DIRAS3+	PROM1-	ANK2-
ZIC2-	CUX2-	AADACP1-	ALOX5+	AMIGO2+	RYR1+
EPHA3-	MRO-	PROS1+	TRDV3+	COL9A3-	ITGA2+
ARAP2-	EGFEM1P+	PPIEL-	FRMD3+	NELL2+	KLHDC8A+
ARHGAP6-	TIAM1+	MUM1L1-	FBLN1-	NFE2L3+	ABCC3+
ROS1+	SLITRK5-	RUNX2+	KCNIP4-	APOE+	RUNX2+
HDAC9+	PDE5A+	CDON-	MUM1L1-	CWH43-	CA4-
LMO3+	SDC4+	SMOC2-	TDRD9-	LOC440934-	MT1F-
UTS2+	BEX1-	SYT12+	GOLT1A+	MACROD2+	BMP8A-
LTBP1+	C4orf48+	SLPI+	BEX1-	KLHDC8A+	TNFRSF11B-
NEXMIF-	ELMO1-	WDR72-	PPARGC1A-	TGFA+	FAXC+
NFE2L3+	UPP1+	STK32A+	LOC646736-	GABBR2+	OGN-
COL23A1-	CCL18+	PAPSS2-	FAXC+	SCG5+	CDH16-
FSTL4+	ABCC3+	PDLIM4+	CST6+	CA12+	GABBR2+
METTL24-	PROM1-	ANGPTL1-	PCOLCE2-	MIR31HG+	MT1G-
MCF2L2+	GABBR2+	METTL7B+	SPATA18+	MRO-	AGTR1-
ENTPD2+	TGFA+	AF070581-	NEGR1-	PPARGC1A-	ZMAT4-
PLEKHH1-	OTOS-	C2CD4A+	TESC+	FAXC+	MRO-
SPO11-	NRCAM+	SCARA5-	GLT8D2-	WDR72-	AMIGO2+
CBLN4+	MET+	RNF150-	RNF150-	POSTN+	HGD-
CHRDL2+	PBX4-	ESRRG-	PID1-	TIAM1+	PRSS2+
CCDC85A-	CRABP1-	CTHRC1+	RUNX2+	RELN-	CCL21-
NPFFR2+	PPARGC1A-	DLG2-	FIBIN-	TDRD9-	GLT8D2-
DCBLD2+	DIO2-	ASXL3-	SLITRK5-	COMP+	NRCAM+
SERPINB3+	FAM43A+	TIAM1+	TNFSF15+	CHRDL1-	APOE+
PKP2+	ENTPD1+	LRP1B-	SLC26A4-AS1-	GDF15+	MET+
F7+	LCN2+	FAM167A-	CDH16-	AGR3-	GNA14-
PRDM1+	FAM167A-	CD36-	FOXQ1+	SMOC2-	TNFRSF12A+
TMCC3+	LONRF2+	BMP2-	GALE+	RASSF6-	IGSF1+
LAMC2+	TMPRSS4+	GPM6A-	MPZL2+	DCSTAMP+	C19orf33+
RASGRF1+	FAXC+	CCL21-	KLHDC8A+	PHEX+	PLAU+
PSD+	EPHA3-	KCNAB1-	SFTPB+	GJB6-	SYT12+
STYK1+	CSGALNACT1-	FOXQ1+	GPC3-	NRCAM+	EPHB1-
PTPRU+	VCAN+	POSTN+	RASSF6-	STK32A+	DEPTOR-
RIMBP2+	SHANK2-	GABBR2+	PLXNC1+	DIRAS2-	COL9A3-
COL11A1+	KCNN4+	SH3GL2-	SMOC2-	EDN3-	AF070581-
BCAT1+	MPZL2+	PDE5A+	WSCD2-	OGN-	GJB6-
LZTS1+	SYTL1+	BTBD11-	PLAG1+	SLITRK5-	DTX4+
WNT8A+	CNTN3-	LRP2-	GALNT7+	NEB-	IP6K3-
GUCY1B1+	NELL2+	LGALS3+	TIAM1+	ABCC3+	AHNAK2+
CDH3+	ZMAT4-	MT1F-	CDH6+	LIPH+	SDC4+
ARSF+	CXCL2+	DDX25-	TMEM163+	LOC646736-	APOC1+
LTK+	SMAD9-	THRSP+	MIR31HG+	HGD-	TMEM163+
SLC6A16-	ITGA2+	LOC100507535-	CYP1B1+	SPP1+	FRMD3+
CA11+	LGALS3+	PLXNC1+	NELL2+	PDE5A+	PDE5A+
ATP2C2-	GALNT7+	PAK3-	TM4SF4+	FIBIN-	FOSB-
NGFR+	ITPR1-	PID1-	SCARA5-	ENTPD1+	AQP4-
CDON-	GJB6-	PROX1-	PSD3+	RYR2-	C8orf88-
NTN1-	DPY19L2-	WDR96-	CLDN16+	PAPSS2-	TIMP1+
GLP2R-	SLC26A4-	FRMD5+	WDR72-	MPZL2+	ST6GALNAC5+
ERBB3+	STK32A+	AGR2+	LONRF2+	TMEM100+	CLDN16+
ROPN1-	SERTM1-	MRC2+	RXRG+	ZMAT4-	TIAM1+
PRKCQ-	ANKRD18A-	ELMO1-	SLC26A4-	FOXP2-	WSCD2-
NGEF+	CLDN10+	GNA14-	OCA2-	MT1M-	ARNTL+
MPPED2-	EDN3-	CAMK2N1+	PDE5A+	PLXNC1+	SLITRK5-
FGFR2-	GHR-	SORBS2-	MET+	AADACP1-	CSGALNACT1-
ACSM2B-	ANGPTL1-	PSD3+	APOD-	KLK10+	MPZL2+
KLF6-	CFI+	DNALI1-	LOC100507165+	SDC4+	DUSP4+
CACNB1+	FRMD3+	AVPR1A-	FAM167A-	ANK2-	RP6-24A23.7-
SYT1+	AMIGO2+	DEPDC1B+	AX748273+	C19orf33+	COL23A1-
ATP2B3+	CRLF1+	SRCIN1+	KIAA1324-	NGEF+	HS6ST2+
HDAC4-	CA4-	RNF157-AS1-	CCL21-	WSCD2-	RYR2-
FGFR3+	SLC26A7-	PLAG1+	ABI3BP-	CDKN2B+	LEMD1+
ATP11A+	TMC6+	RASSF9-	DLG2-	AHNAK2+	GHR-
STON1-GTF2A1L-	SPOCK2+	NR2F1-AS1+	LAMP5+	NCAM1-	AX748273+
RASGRP2-	FOXP2-	KLHDC8A+	TMEM139-	GPR83-	ELMO1-
TRPC7+	MFGE8+	ITPR1-	AHNAK2+	GALE+	HEY2+
SDK2-	TMEM171-	UBE2QL1+	MACROD2+	PRSS23+	PSD3+
TGFBR3-	WSCD2-	KRT19+	TSPAN8-	CUX2-	LOC440934-
PLA2G10+	RGS8-	CFD-	PLAU+	CSGALNACT1-	COL13A1+
HES2+	ANKRD37-	DEPTOR-	C4orf48+	RP6-99M1.2+	GALE+
RAB27A+	ALDH1A1-	KIT-	LEMD1+	TMEM139-	LCN2+
FGF10-	CLMN-	AQP4-	ECM1+	OCA2-	PTCSC1-
FSTL3+	SFN+	FOS-	KRT19+	KRT19+	C11orf74-
FRMPD1-	DLG2-	PTCSC1-	LINC00086+	OGDHL-	RASSF9-
CNGB1+	PTPRE+	ERBB4-	GABBR2+	TIMP1+	EGFEM1P+
CHAT+	PHLDA2+	ABCA8-	COL23A1-	DUSP4+	TMEM100+
CAMK2A+	CD55+	ARHGAP24-	IL1RAP+	FAM167A-	DUSP5+
SLC12A3-	ADORA1+	LOC101929465+	C19orf33+	DLEU2+	MIR31HG+
TRPM5-	MT1M-	LAMP5+	LINGO2-	SLC25A15-	NEGR1-
MS4A12+	MMRN1-	CLCNKB-	PHLDA2+	GLT8D2-	ALOX15B+
MYO3B+	EPPK1+	DUSP5+	UBE2QL1+	AX748273+	ITPR1-
CDH19-	MXRA8+	CPNE4+	DTX4+	MET+	FOXP2-
SLC6A15-	DUSP6+	BEAN1+	GLDC-	DTX4+	LONRF2+
ACTN1+	DEPTOR-	CNTN3-	EPPK1+	IP6K3-	DPT-
RPS6KA6-	RYR2-	SEL1L3+	COMP+	TNFRSF11B-	CTSH+
SREBF1+	SEL1L3+	C11orf74-	COL9A3-	SLPI+	KCNAB1-
TRPC5+	ALOX15B+	RAP1GAP-	ULBP2+	CXCL2+	COL8A2+
TRHDE-	NOD1+	CASZ1-	ENTPD1+	HDAC9+	HLF-
P4HA2+	ALDH1A3+	SCN3A-	LIFR-	CRLF1+	SCG5+
CYP2W1+	BCAT1+	SOD3-	FAM20A+	BMP8A-	KLK7+
TP63+	C11orf74-	CFB+	AMIGO2+	PDLIM4+	GALNT7+
GSDMB+	TTC30A-	IQGAP2-	TPPP-	CLCNKB-	LIPH+
ABCB11-	CTSC+	COL13A1+	RASSF9-	SHROOM4+	SMAD9-
CD5L+	CLCNKB-	ANKRD18A-	PROS1+	CFD-	STK32A+
IGF2BP2+	TCEAL2-	SDPR-	EVA1A+	DUSP6+	LOC400794+
NOTCH3+	CDH2+	GALE+	LOC440934-	PSD3+	UBE2QL1+
PPP2R2C+	DIS3L2-	GLT8D2-	CXCL12-	SYTL1+	TNC+
CA12+	CD109+	FREM2-	KLK10+	CLDN16+	FOXQ1+
IPCEF1-	MT1F-	MET+	PLCH1-	CFI+	KCNN4+
WSCD2-	HLA-DQB2+	MXRA8+	RAP1GAP-	GJC1+	FCGBP-
FGF4+	LOC440934-	CTSC+	ELMO1-	KCNJ13-	RAP1GAP-
CACNG4+	SFTPB+	HBB-	FLRT3+	FBLN1-	ADAMTS9+
MOCOS+	HLF-	CXCL17+	TYMS+	MRC2+	TMPRSS4+
ATP12A+	C3+	ABI3BP-	EFEMP1-	LIFR-	PTPRE+
RGS11+	FXYD5+	FRMD3+	SFN+	ITGA2+	COMP+
SPAG5-	PDE10A-	FAM84A+	LTF-	SPOCK1+	SORBS2-
ACACB-	FOXQ1+	HGD-	DDX25-	LOC100507165+	CST6+
MCAM+	GGCT+	EPHB1-	CLCNKB-	RGS17-	ARHGAP24-
RAP1GAP-	BASP1+	GGCT+	AVPR1A-	CXCL8+	CCDC85A-
RARB-	RP6-24A23.7-	CAPSL-	AADACP1-	ELMO1-	SCUBE3-
PAK3-	ETV5+	PTHLH-	KCNQ3+	LOC101929480-	MT1H-
CAPN6-	S100A1+	MT1G-	NGEF+	AVPR1A-	TESC+
DCX-	C8orf4+	TGFA+	TNIK+	KCNIP4-	NOD1+
TYR+	GOLT1A+	WASF3-	CSGALNACT1-	EDIL3+	GOLT1A+
ACTN2-	ADM+	ANK2-	AF070581-	PROX1-	CXCL14+
FBLN1-	RP6-99M1.2+	MMP16+	DCN-	DIO2-	HLA-DQB2+
MAP2+	IGFBP6+	ERBB3+	RYR2-	GLT1D1+	CHST2+
LAMP3+	ANK2-	FHL1-	CPXM1-	SHISA6+	SPP1+
FAP+	PRDM16-	MUC1+	PBX4-	SCUBE3-	OGDHL-
RBFOX1+	PPM1L-	C16orf89-	PDLIM4+	GHR-	TMEM139-
FGF20+	GPR125-	TBC1D2+	ANO5-	RAP1GAP-	EFEMP1-
P2RY10-	DIRAS3+	SLC27A6+	TFPI-	FABP4-	EPPK1+
BRINP1+	MAFB-	GALNT7+	CRABP1-	GALNT7+	TRIM58-
CLUL1-	PRTG-	FAM155B-	GHR-	TPPP-	GLDC-
RUNX1T1-	AX748273+	TMEM92+	ZFPM2-	G0S2+	SLPI+
CDH17+	TYMS+	MTMR11+	SLPI+	CEACAM6+	FIBIN-
SP140-	HSD17B6-	UGT8-	TMEM108+	SCN3A-	MDK+
DUSP13+	DGKI-	AIF1L-	PDGFRA-	SLC26A4-AS1-	RAB27A+
PAFAH1B3+	CDKN1A+	RPS6KA6-	MMP7+	GOLT1A+	ZFPM2-
CRYBG3-	ARHGAP24-	AC018816.3+	RGS16-	PMAIP1+	FAM43A+
EPHA6-	CWH43-	FAM189A1-	TIMP1+	PRDM1+	LRP2-
SLC4A4-	CDC42EP5+	GHR-	FAM3B-	ALOX15B+	PID1-
DNAAF6-	GATM-	DPY19L2-	ARHGAP24-	EMILIN2+	THRSP+
COL5A3+	COL23A1-	LOC339874-	CD36-	RNF157-AS1-	MMP16+
KCNN2+	RGS16-	ENTPD1+	PRDM1+	ADORA1+	CD36-
IGSF9B-	FRAS1-	AGTR1-	PTPRE+	COL23A1-	PCSK2+
PTPRC-	ZMAT3+	SLC16A2-	PGM5-AS1-	PID1-	FAM84A+
PKP1+	TMEM139-	UNC5CL+	FRAS1-	ABI3BP-	RASSF6-
LRP2-	PNP+	KIAA1467-	DIRAS2-	ZMAT3+	RERGL-
PCDHA6+	TPPP-	C19orf33+	EPHA3-	CDKN1A+	NUPR1-
STRADB+	SORBS2-	C4orf48+	ETV5+	FAM84A+	LYVE1-
PGR+	CENPJ-	MROH7-	NUPR1-	TNFSF15+	PROX1-
COL19A1+	EDIL3+	PTP4A3+	HBB-	PGM5-	MXRA8+
KCNK2-	EMILIN2+	GJB6-	DEPTOR-	TNFRSF12A+	PRSS23+
OPRK1-	DACT1-	RELN-	PMAIP1+	UGT8-	FAM3B-
TRPM3-	PSD3+	SCUBE3-	CITED2-	TMC6+	DLG2-
P2RX5-	CDC42EP3+	C15orf48+	PDLIM3-	C1orf116+	HKDC1-
EPYC+	UBE2QL1+	SYBU-	FOXP2-	KCNN4+	ANGPTL1-
APOB+	HEY2+	SDC4+	MYOC-	C11orf74-	CTH-
GCKR+	MUC1+	S100A6+	TNFRSF11B-	EPS8+	ESRRG-
MECOM+	CCL21-	CLMN-	TMEM100+	SCGB2A1-	ALDH1A3+
IGSF9+	GNA14-	SNX22+	OMD-	ART4-	CFI+
WNT11-	RP11-319G9.3-	CDH6+	RPS16P5-	ADM+	EVA1A+
TTC39A+	EPHB1-	CSGALNACT1-	SDC4+	UBE2QL1+	LINGO2-
AQP6+	TMEM173+	NFE2L3+	CCDC146-	EVA1A+	CFD-
FOLH1+	LAMP5+	OGDHL-	FOSB-	DLG2-	BCL2-
NME8+	SLIT1+	NOD1+	TMEM178A-	TBX22-	RGS16-
CEACAM6+	BID+	GOLT1A+	GLT1D1+	SGCD-	KISS1R+
FAT2+	RASSF9-	GPR125-	IGSF10-	NOX4+	PRTG-
PPEF1+	FHL1-	NPR3-	AGPAT4-	TFPI-	APOD-
NOX4+	CHST2+	HEY2+	CDKN2B+	CCDC146-	IQGAP2-
PPP1R15A-	TIPARP+	LRRC7-	SPP1+	PDLIM3-	SLC25A15-
BAX+	RAB27A+	SBSPON-	AKR1C1-	SFN+	CORO2A+
ADAMTS2+	MDK+	DCTN1-AS1+	RAB27A+	FLRT3+	PLAG1+
TMPRSS11E+	RP11-476D10.1+	AOX1-	OGDHL-	SPOCK2+	FBLN1-
PHACTR3+	UGT8-	FOLR1-	ANGPTL1-	PASK+	CD55+
SULT2B1+	S100A2+	FAM107A-	OTOS-	FXYD5+	KIAA1324-
FER1L4+	STARD13-	TMEM98+	ZMAT3+	PHLDA2+	ECM1+
DOCK9+	OGDHL-	CCDC146-	FAM19A2+	F5+	SYTL1+
TMEM40+	RAP1GAP-	LRRC2-	BBOX1-	TREM1+	DIRAS2-
CPXM1-	SNX22+	WWOX-	ADTRP+	TMEM108+	DIRAS3+
F11-	CCDC85A-	SLC35F2+	EHF+	CBLN1+	IL17RD+
TESC+	PRSS23+	LIPG-	NR2F1-AS1+	BHLHE40+	MT1HL1-
CFAP61-	SLC25A33-	FAXC+	GAS1-	LEMD1+	CDON-
LHX5+	LY6E+	FOSB-	ART4-	NR2F1-AS1+	ABI3BP-
RPH3A+	TMC8+	CFI+	NEB-	LINGO2-	IYD-
CHGB+	MVP+	EPPK1+	ATP11A+	RP6-24A23.7-	SLC1A1-
NOS1-	BCL2-	GRAMD2-	HEY2+	MMP16+	ATP2C2-
FXYD5+	CDON-	AKR1C1-	PRTG-	TMEM173+	PLCH1-
ICAM1+	LOC646736-	ZFPM2-	FMO2-	NTS-	TMC6+
FETUB+	DUSP4+	TPD52L1+	SYTL1+	C4orf48+	CDKN2B+
PLEKHG2+	ARMCX3+	SMAD9-	CAPSL-	MAMLD1+	HBB-
NRCAM+	CKS2+	AX748273+	GPR83-	CHST2+	LAMP5+
SLC26A4-	KCNAB1-	KCNIP4-	C1QTNF7-	HIP1+	PHEX+
IL5RA-	TGFBI+	RCAN2-	TMPRSS4+	IL1RAP+	HSD17B6-
SMPX+	KISS1R+	VIPR1-	DUSP5+	ATP6V0E2-AS1-	RNF150-
SEL1L3+	TGFB1+	TNFRSF21+	CLUL1-	GNA14-	ALDH1A1-
APOH+	IQGAP2-	LOC100507165+	SHC3+	FOXQ1+	COL8A1+
ESR1+	LAYN-	RXRG+	MT1M-	CTSC+	KY-
RGS17-	NCAM1-	FLRT1-	LMOD1-	ETV5+	SPOCK1+
CMA1+	CSTA+	GATM-	CA4-	TYMS+	MAMDC2-
TGM1+	LYZ+	MDH1B-	TNFRSF12A+	CFB+	GGCT+
TYRO3+	INHBA+	MYEF2+	CEACAM6+	RNF150-	OCA2-
CAPN3+	C5orf28-	COL8A1+	AQP4-	KISS1R+	LOC100507165+
TGFB2+	MRC2+	LOC100505474-	RMI2+	CPNE4+	LMOD1-
CDC45+	GLT8D2-	EFEMP1-	ANKRD18A-	ZFPM2-	UGT8-
AC016026.1-	INHBB+	LYVE1-	DYNLRB2-	RASSF9-	KCNIP4-
GABRP+	ESRRG-	TMC6+	EPS8+	LAYN-	ADM+
KRT31+	TBC1D2+	SLC25A33-	C11orf74-	GDF10-	FHL1-
FMO2-	FREM2-	HRH1+	CD55+	AIF1L-	TMEM178A-
TBC1D2+	PCSK1N+	MPZL2+	BID+	THBS1+	CLCNKB-
CYP26A1+	TBC1D4-	ACACB-	B4GALT6+	MDK+	DUSP6+
IL11+	LOC645513-	LAYN-	CFI+	LINC00086+	MT1X-
TPSD1+	PLAG1+	NPC2+	ARHGEF28-	SMAD9-	ERBB3+
SMIM24+	SDK1+	HFM1-	GPR98-	MYEF2+	PCOLCE2-
TREM2+	APOE+	CORO2A+	CORO2A+	OMD-	CTHRC1+
KCNK16+	SYNE1-	RYR1+	CCL18+	RAB27A+	NR2F1-AS1+
FKBP5-	PID1-	DDB2+	IL1RL1+	PTX3-	BBOX1-
MLN+	CLDN8-	GDF10-	MKX+	SCARA5-	TRPC5+
ACOT7+	APOC1+	LOC283588-	GLDN+	MFGE8+	B4GALT6+
SYDE2-	LOC400794+	EHF+	LOC101929480-	BCAT1+	SOD3-
SCD+	PLAUR+	PERP+	FBLN5-	IGFBP6+	GDF10-
STX1B+	KY-	FHDC1-	CECR2-	IL17RD+	LGALS3+
EFNA2+	HLA-DQB1+	SYTL1+	IL17RD+	LGALS3+	CXCL12-
CBARP+	PRDM1+	SLCO2A1-	LAYN-	COL8A2+	RGS17-
MISP+	CCDC110-	SELENBP1-	C11orf80+	PCOLCE2-	SLIT1+
CEP170B+	MMP7+	TCEAL7-	COL8A2+	ROR2-	IGFBP6+
HCN2+	PEG3-	FMOD-	SMAD9-	LAMP3+	C8orf4+
PALM+	BMP8A-	TBC1D4-	COL11A1+	SIPA1L2+	CYR61-
MADCAM1-	TFPI-	IRS1-	XPR1+	CST6+	SEL1L3+
SERPIND1-	LAMP3+	GPR83-	MMP16+	CTSH+	EHF+
MMP11+	MAMDC2-	CCDC85A-	TCF7L1-	SORBS2-	MAMLD1+
CECR2-	CCND1+	TBX22-	ESM1+	ASXL3-	C4orf48+
SLC7A4+	LEMD1+	PLXDC1+	BMP2-	STEAP4+	BID+
SEC14L2+	RP13-20L14.1-	AGPAT9-	SORBS2-	LMOD1-	TM4SF4+
SEC14L3-	PDZRN4+	NOX4+	PGM5-	ODAM-	GAS1-
LRP5L+	PRSS2+	BICD1+	MYEF2+	NOD1+	MT1E-
LGALS1+	ZNF658-	LOC440934-	RP6-24A23.7-	DDX25-	CAPSL-
SOX10-	SPINT1+	ZMAT3+	ALOX15B+	ULBP2+	TBC1D4-
SEPTIN3+	MT1G-	FAXDC2-	SNX25+	CAPN3+	GLDN+
SLC5A1+	SLC25A15-	BHLHE41+	CLMN-	SDPR-	INHBB+
KDELR3+	RPS6KA6-	PAPLN+	NOL4-	APOD-	C1orf116+
MIOX-	LMOD1-	TLE4-	PRSS23+	ANO5-	TCF7L1-
HMOX1+	HPN+	PTPLA+	NOX4+	PCSK1N+	NOX4+
APOBEC3H+	C1QB+	PTPRE+	DUSP6+	HKDC1-	ADAM22-
RASD2+	C1orf116+	MANEAL+	CDON-	AKR1C1-	RPS16P5-
PNPLA5+	ADAMTS5-	TTC30A-	SLC1A1-	CAPSL-	LRRC2-
UPK3A-	G0S2+	UTF1+	BCAT1+	BID+	SHANK2-
CTSG+	WASF3-	EPHA3-	SEMA3D-	NEURL1B+	MFAP2+
CDKL1-	TNFRSF12A+	PGM5-	CYSLTR2+	PRICKLE1+	CUX2-
CCDC198+	DNALI1-	ADAMTS3-	ABCA9-	CITED2-	G0S2+
CHGA-	ENDOD1+	ALDH1A1-	C1S-	PELI1+	CTSC+
TCL1A-	SCUBE3-	SOX9-AS1-	CKS2+	ICAM1+	ENTPD1+
PAPLN+	MACROD2+	GFRA1-	ADAM22-	DAPL1+	CEACAM6+
RPS6KA5-	ID3-	FBLN7-	CXCL2+	GBP2+	MRC2+
DHRS2+	ECM1+	CDC42EP3+	COLEC11-	PEG3-	ANKRD37-
SGK2+	BTBD11-	PDE7B-	MEOX2-	ST8SIA4+	TYMS+
MYBL2-	SDPR-	STARD13-	HDAC9+	CD109+	PEG3-
R3HDML+	KLK7+	CYP17A1-	SLC25A15-	LRRN4CL-	GPR98-
RIMS4-	TCF7L1-	RGS16-	ASPA-	BCL2-	IL1RAP+
TUBB1-	ID1-	C8orf48-	CA12+	HSD17B6-	CDC42EP5+
SLCO4A1+	IRS1-	SRF-	KISS1R+	DCN-	MAFB-
SLC17A9+	TMEM163+	PCLO-	MLLT11+	LAMP5+	LAYN-
BIRC7+	EFEMP1-	COL23A1-	LPL+	TDO2+	FGF13-
NKAIN4+	ITGB2+	ANO5-	MT1F-	SLC26A7-	CCDC146-
AVP+	PLSCR4-	MLF1-	TDO2+	LGALS1+	PPM1L-
CHRNA4-	FHOD1+	MARC2-	SUCNR1-	MECOM+	ANO5-
EEF1A2+	CCL28-	TNIK+	DMD+	TNIK+	GABRB3-
ISM1-	COL8A1+	BID+	GJB6-	RPS6KA6-	TDO2+
RNF24+	CTH-	MAFB-	AGR3-	EFEMP1-	PLA2G7-
TRIB3+	CCDC146-	NRP2+	ETV1+	KCNK2-	PNP+
SLC52A3+	SLC1A1-	FGL2-	FAM132B+	NPC2+	SCARA5-
RSPO4+	LOC100507165+	ADAM22-	FMOD-	DOCK10+	LOC101929480-
PROKR2-	TPD52L1+	NGRN+	VIT-	GATM-	MFGE8+
FERMT1-	HBB-	SH2D4A+	NFE2L3+	IGF2BP2+	SDPR-
PDYN+	IL1RN+	DHRS3+	IP6K3-	DIRAS3+	RELN-
TLDC2+	TGFBR1+	CYR61-	ABCA8-	LTBP1+	SLC43A3-
PAK5-	PLCH1-	LOC283070-	COL27A1-	AUTS2+	ANXA1+
E2F1+	CCDC109B+	SGK223-	PTN-	AGPAT4-	EPS8+
BPI-	KLK11+	SLC7A6OS-	SLC24A3-	KCNQ3+	TMEM255A+
SLC32A1-	DEPDC1B+	LAD1+	SOX5-	VCAN+	ANKRD18A-
ASIP+	CRABP2+	SHROOM4+	MAMLD1+	TGFB1+	KCNQ3+
CST4+	IP6K3-	CTD-2194D22.4+	TSPAN5-	TRIM22+	CD1A+
PPP1R16B-	NR2F1-AS1+	FCGBP-	RBM24-	RAB27B+	AIF1L-
EPPIN-	NUPR1-	COL8A2+	CUX2-	CORO2A+	MACROD2+
SYNDIG1-	TRDV3+	PREX2-	C8orf4+	FGF13-	FOS-
TNNC2+	ABCC4-	COMP+	LOC101929465+	DEPTOR-	WASF3-
CELF4+	SLC14A1-	CTH-	CCNE2+	DMD+	UPP1+
NOL4-	CDH6+	PKIA-	KY-	NR4A3-	DPY19L2-
MXRA5+	ANXA1+	IMPA2-	SLITRK4+	TMPRSS4+	SOSTDC1-
VSIG1+	ACP5+	TFPI-	CTHRC1+	FGFR2-	SGCD-
CHRDL1-	GPR83-	DACT1-	SLC25A33-	PLA2G7-	CNTN3-
SRPX-	COL1A1+	RARB-	GDF10-	CPXM1-	EGR2-
SYP-	NOX4+	BCL2-	DPY19L2-	STEAP2-	FRAS1-
PLP2+	GBP2+	IGSF3+	STXBP5L-	OTOS-	KLK11+
RENBP+	TMEM178A-	GARNL3-	LGALS3+	KIAA1324-	SCGB2A1-
PPP1R2C-	DDB2+	DOCK9+	CCDC85A-	TTC30A-	LINC00086+
SCML2-	PLA2G2A+	EPS8+	SYNDIG1-	PRDM16-	STARD13-
RS1-	EPS8+	PRKCQ-	AIF1L-	ALDH1A1-	C2CD4A+
PCSK1N+	GPR98-	TP53INP2-	CHST2+	ARHGDIB+	SDK1+
PHEX+	NFE2L3+	SPINT1+	COL8A1+	SDK1+	ATP6V0E2-AS1-
PCYT1B+	C16orf46-	NOV-	FAM84B+	NUPR1-	GJB3+
BRS3-	COL11A1+	ERP27+	ZBTB16-	FAS+	NAB2+
VGLL1+	AF131215.8+	CCND1+	TREM1+	COL10A1+	PROM1-
CD40LG-	DPP6-	CCL13+	PCDH7+	DUSP5+	THBS1+
TIMP1+	LRIG1-	LOC101927929+	MYOT-	SEMA6D-	HPN+
KLHL4-	LRRC2-	SGIP1-	FAM84A+	ARNTL+	ID3-
PCDH11X-	JAK3+	LEMD1+	APOE+	UPP1+	FMOD-
SRPX2+	MICAL2+	CPQ-	RAB27B+	KL+	ETV5+
SYTL4-	GABRB3-	EMCN-	GPR125-	DYNLRB2-	CITED2-
DRP2+	CTSS+	XPR1+	SRPX-	LONRF2+	DIO2-
ARMCX3+	PTP4A3+	PEG3-	PRKX-	GRIN2C-	TREM1+
HTR2A-	MEOX2-	SERINC2+	KCNN4+	C8orf88-	SOX4+
MLNR-	LAMC2+	SLC7A6-	ASXL3-	PTP4A3+	MYOC-
CDADC1-	ACKR3-	S100A1+	CLSTN2-	TRIM14+	CBLN1+
SLC25A15-	ABR+	FGFR2-	RUNX1T1-	CXorf57-	BHLHE40+
TSC22D1+	EVA1A+	SOCS2-	IL1RN+	SFRP1-	CENPJ-
MSLN+	CPQ-	LINC00936-	CTSH+	ANGPTL1-	SFRP1-
TSNAXIP1-	LPL+	RP11-75C9.1-	FBXO15-	HRH1+	FXYD5+
CBLN1+	NAB2+	MIR34A+	BCL2-	XPR1+	ULBP2+
CCL22+	THBS2+	IGSF10-	COLEC12-	RP3-525N10.2+	RCAN1-
CCL17+	ABI3BP-	PRSS23+	FCGBP-	USP18+	VLDLR-
SLC7A6-	SEMA6D-	C3orf55-	FMO1-	COL8A1+	RAB27B+
HAGHL+	NETO2-	POU2F3+	VLDLR-	SOD3-	LAMP3+
ZP2-	CCL13+	MGAT4B+	SDPR-	BCHE+	DCN-
PRSS33+	TYROBP+	WFS1-	WDR96-	AQP1+	GSTM3-
AQP8+	TRIM14+	KIZ-	EMILIN2+	KIAA2022-	MMP7+
TOX3-	LINGO2-	MFAP4-	LRRC4C-	MVP+	CDH6+
SLC6A2+	ETHE1+	NDUFV2-AS1-	TLE4-	SLC26A4-	DMD+
AQP9+	S100A11+	KLHL3-	TUB-	FAM19A2+	C16orf89-
CORO2B-	DYNLRB2-	MACC1+	MDK+	MIOX-	OMD-
CTSH+	TBX22-	ITGA3+	CCL20+	COLEC12-	LIX1-
CD276+	IL17RD+	VLDLR-	SCN4B-	CCDC85A-	ENPP1-
CEMIP+	PAPLN+	TSPAN7-	ATP2C2-	TGM2+	GPR83-
OCA2-	BHLHE40+	L3MBTL4-	ARHGAP20-	IMPA2-	IRS1-
TGM5+	HSD17B3-	DRAM1+	PDE11A-	MYOC-	TMEM171-
FAM189A1-	GNAI1-	LRIG1-	SPOCK1+	CTH-	GLT1D1+
SCG3-	GLDC-	NCKAP5-	RYR1+	MT1F-	TSPAN8-
RHOV+	FAM20A+	ATP11A+	CCL13+	MUC1+	CFB+
MYEF2+	PELI1+	TNS3-	CD1A+	GLDC-	CD109+
SGK3+	TNFRSF21+	ERO1LB-	RSPO3-	EHF+	PPAP2C+
RP1+	HKDC1-	TGFBR3-	RP11-747H7.3-	TGFBI+	PGM5-
CA2+	RUNX1T1-	RNF144A+	SCD+	C1QTNF7-	AGR3-
EYA1-	ERBB3+	ST7-AS1-	SLC26A7-	HBB-	SYNDIG1-
CCN4+	VLDLR-	AMOT+	NMB+	FAM3B-	PRDM1+
STMN2+	TGM2+	MAGI2-	ST7-AS1-	GPC3-	PBX4-
GFUS+	PHYHIP+	MCTP2+	CPA3+	ANXA1+	MAP2+
SH2D4A+	TUBA4A+	NUCB2-	USP18+	PLCH1-	BMP2-
SLC39A14-	TNS3-	TGFBR1+	FAS+	SEMA3D-	CPXM1-
TUSC3+	GPC3-	AKR1C3-	LRIG1-	ARHGAP24-	RP3-525N10.2+
FGL1+	NPTXR+	MEGF9+	PASK+	MFAP4-	PDLIM3-
KCNN4+	POLI-	PLA2G7-	SHANK2-	CALCA-	NRIP1+
TULP2-	FBXO15-	IER2-	TBX22-	ST7-AS1-	SNX25+
DHDH+	IMPA2-	CPS1-	PLA2G7-	TSPAN5-	XPR1+
LHB+	FCGBP-	OSBPL1A-	C1orf116+	FRAS1-	PRDM16-
SLC17A7-	ERP27+	KLF4-	CBLN1+	OSBPL10+	SFN+
KLC3+	MAGI2-	CHCHD10-	IKZF2+	CXCL12-	PRKX-
CD37-	STC1-	UST-	PAK3-	NMU+	RP11-757F18.5-
AMH+	MACC1+	S100A11+	MACC1+	MMP7+	CDH2+
RETN+	ULBP2+	TMEM178B-	SAMD4A+	ATP11A+	NRP2+
FCER2-	NRP2+	LOC101929480-	TNFAIP6+	HAS2+	EMILIN2+
CLEC4M-	SPINK2+	MYH10+	DAPL1+	LCN2+	KRT80+
KIR3DX1-	VASN+	EGR2-	MEGF9+	CLMN-	SGK223-
SNAPC2+	FLRT3+	FBLN5-	CRYAB-	SAMD5-	TFPI-
ASF1B+	ERO1LB-	PPM1L-	MRC2+	PLAG1+	TGFBR1+
TNNT1+	IGF2BP2+	LOC101927204+	SLC2A13+	FCGBP-	MUC1+
EPHX3+	KIAA1324-	SYCE1L+	RHOBTB3+	NUSAP1+	PLXDC1+
LGALS13+	RP11-642D21.1-	DYNLRB2-	SAMD5-	ENPP1-	SYNE1-
CCNP+	ACTN1+	ST6GALNAC5+	LAMC2+	CNTN3-	MKX+
PLD3+	CITED2-	FAT4-	LCN2+	AK021804+	TGFB1+
EBI3+	GRIN2C-	ITGA2+	HKDC1-	LYZ+	TPD52L1+
CLIP3+	CACNA2D1-	COL4A5-	CTSC+	GPR98-	SLC25A33-
ZFR2+	IGSF3+	RP11-247L20.4-	PTCSC1-	KDELR3+	BASP1+
SLC1A5+	AX746823+	TTYH2-	PIWIL1+	MAMDC2-	RNF157-AS1-
APLP1+	AGPAT4-	TMEM132C-	PNP+	ESRRG-	SHROOM4+
BBC3+	CXCL17+	COLEC11-	LPAR1-	NAT8L+	FREM2-
TGFB1+	GLIS3-	SIPA1L2+	EFNA5-	SLC25A33-	GPR155-
CD79A-	FLJ38379-	SEMA6A-	ITPR1-	MKX+	CXCL2+
ICAM5+	MIR34A+	RGCC-	SYNE1-	GPR125-	PCSK1N+
CEACAM5-	IYD-	VIT-	S100A2+	GJB3+	LY6E+
SULT2A1+	LINC00086+	FAM189A2-	MARCO+	CRYAB-	DEPDC1B+
CNFN+	ALOX5AP+	CD109+	FHL1-	ADAM22-	PRICKLE1+
SIGLEC6+	SLC22A31+	MT1M-	APOC1+	SYNDIG1-	SPINT1+
CABP5-	NPDC1+	CRISPLD1-	WASF3-	SYT13-	SPOCK2+
FAM83E+	TNFSF15+	PDZK1IP1+	ENPP1-	LINC00473-	ERO1LB-
THEG+	DLEU2+	GPR98-	NPC2+	FAM65B+	GPC3-
PLEKHA4+	SERINC2+	ANKRD37-	ALDH1A1-	MXRA8+	MEOX2-
MAST1+	FAS+	PARP4+	CENPJ-	ETV1+	ARMCX3+
SLC5A5-	CRISPLD1-	NETO2-	FGF7-	TMEM246-	RUNX1T1-
ARRDC2+	LOC101929480-	MYCT1-	SNRK-AS1-	ERO1LB-	ARHGAP6-
PDE4C+	MARCO+	KDELR3+	MAFB-	EPHA3-	ITGA3+
ISYNA1+	TLE4-	AGPAT4-	IRAK2+	SLC6A14+	GNAI1-
COMP+	FAM3B-	GABRB3-	TOP2A+	PRKX-	ZMAT3+
MAG+	NPC2+	GLI3-	HLA-DQB2+	PRTG-	MYEF2+
TMEM59L+	NT5E+	LOC100996251-	KLK7+	FMOD-	TNFSF15+
LSR+	PRMT3-	C5orf30-	NOV-	NUP62CL-	ARHGAP20-
HPN+	DHRS3+	VSTM2L+	SCUBE3-	SNX25+	NPY1R-
SCN1B+	GRAMD2-	EMILIN2+	LOC101929340-	CKS2+	MLLT11+
PBX4-	UCP2+	RP11-774O3.3-	EDIL3+	PCSK5+	TPPP-
ETHE1+	CORO2A+	TRIM45-	CTH-	AP1S3-	FCER1A+
PON2+	ANO5-	STAC+	PRDM16-	CCND1+	MYH10+
DLX5+	IER5L+	DPYSL3+	C1R-	B4GALT6+	SEMA6D-
ATP6V0A4+	ITGA3+	ABCA9-	SOSTDC1-	ELTD1+	BCAT1+
MET+	FAM84A+	TMEM178A-	MAMDC2-	TMEM200A+	RPS6KA6-
HOXA6-	RP11-111M22.3-	MAPKBP1-	CNTN3-	PKNOX2-	GATM-
HOXA13+	RNF157-AS1-	EML1-	KDELR3+	IRAK2+	SLC39A14-
EVX1+	TREM1+	TFF2-	NOD1+	TSPAN8-	STEAP2-
NOD1+	NCF2+	PBX4-	SEL1L3+	RASD2+	PMAIP1+
CRHR2+	PLP2+	MBOAT2+	NRP2+	NT5E+	EML6-
NPTX2+	ALDH3B1+	TMEM117+	TMEM255A+	PLXDC1+	CPA3+
MYL10+	ADCY10P1-	BNC1+	TNS3-	GAS1-	NPTXR+
MEOX2-	ACOT7+	DUSP19-	DEPDC1B+	C3orf52-	ITGB8+
AGR2+	TMPRSS6+	ITIH5-	RPS6KA5-	PCDH17+	PHLDA2+
AHR+	C2CD4A+	SOX4+	FLJ38379-	SIGLEC15+	IGF2BP2+
LIMK1+	PFKFB3+	AAK1-	PLN-	TNFRSF21+	MIOX-
LHX2+	PC+	CSRP2-	TNFRSF10B+	AKAP12-	PRDM11-
CNTNAP3-	LRP2-	RP1-228H13.5+	NEXN-	TOP2A+	ICAM1+
MEGF9+	SPOCK1+	PPL+	ACACB-	TENM3-	ODAM-
CORO2A+	GJB3+	SOX5-	MFAP4-	CLDN8-	SUCNR1-
TGFBR1+	FCER1G+	SREBF1+	FHL2-	CDON-	GPR125-
OGN-	GDF10-	RAB27A+	TIMP4-	SLC2A13+	RP13-20L14.1-
TLE4-	TMEM47-	GNLY+	EPHX4+	PLSCR4-	IGFL2+
SUSD1+	KLHDC8A+	GBP3+	CDC42EP3+	PDE10A-	NPC2+
AMBP-	C1orf106+	SLC39A14-	MAP2+	CLSTN2-	SLC2A13+
ENG+	HLA-DRA+		PRRX1-	EML6-	USP18+
AK1+	NPC1+		TNFRSF21+	KBTBD11-	SUSD5-
TYRP1+	BCL2L11-		FGF13-	UHRF1+	TBC1D2+
NPDC1+	ATP2C2-		FOLR1-	SHANK2-	RP11-642D21.1-
DVL1+	PTCSC1-		MYH11-	SCN1B+	SIPA1L2+
PDLIM1+	AADACP1-		SLC6A14+	CA2+	ROR2-
DNTT-	RAC2+		LOC102724927-	RGS5+	DRAM1+
CXCL12-	RAB27B+		AR-	CTSS+	SLC16A2-
PKD2L1+	LTB+		MALL+	KY-	CRABP2+
UNC5B+	CH25H+		MDH1B-	TMEM154+	ATP11A+
SPOCK2+	HSD11B2-		HRH1+	FOLR1-	CRYAB-
SFXN3+	AIF1L-		DACT1-	EFHD2+	HLA-DQB1+
PITX3+	COL8A2+		LRRC7-	FLRT1-	TIMP4-
NEURL1+	TMEM100+		STARD13-	RPS6KA5-	LRRN3-
DKK1+	KLF9-		C15orf48+	TMEM171-	TNS3-
LGI1-	CPNE4+		CTSS+	COL15A1+	EDIL3+
RUNDC3A+	GLT1D1+		KATNAL2-	LMO3+	CTGF-
CSF3-	C9orf16+		GNA14-	MT1G-	ABCA8-
RAPGEFL1+	TRIM47+		DOK5-	ABR+	ID1-
RGS9-	ARHGAP19+		S100A11+	APLNR+	BRINP1+
WNT3+	RP11-247L20.4-		TMC6+	BMP2-	PDE10A-
HOXB6+	AK1+		SLC35F3+	HLA-DQB2+	SRPX-
CCL7+	ARHGAP6-		IGSF6+	CLUL1-	FAS+
CCL2-	FGF14-AS2-		MT1G-	TLE4-	CDC42EP3+
CCL1+	PLEKHA4+		TBC1D4-	SEL1L3+	PCP4-
DLX4+	KATNAL2-		TPD52L1+	FGF1+	LPL+
COL1A1+	C1QC+		ST3GAL5+	MLLT11+	LRRC7-
ABCC3+	PALM+		MOB3B-	SOX9-AS1-	FBLN5-
PPY-	MAMLD1+		GSTM5-	B3GNT7+	NPR3-
HLF-	MIR31HG+		INHBB+	MCAM+	MT2A-
EFNB3+	SLAMF8+		ABHD17C+	RP11-134G8.8+	ENDOD1+
FAM20A+	LIPG-		PPM1L-	LOXL2+	ADAMTS5-
CDR2L+	FZD5-		C16orf89-	NAB2+	ACKR3-
FOXN1-	ICAM4+		FGL2-	ACP5+	VCAN+
RAB34+	KCNIP4-		VDR+	LDLR+	CLDN8-
CWH43-	CAPS2-		RPS6KA6-	ACKR3-	PLSCR4-
ODAM-	LYVE1-		RP13-20L14.1-	IER5L+	DYNLRB2-
SMR3A-	PWAR6-		CYP26B1-	TBC1D2+	IL1RN+
NMU+	GBP3+		CDKN1A+	DDB2+	PLEKHH1-
AREG+	HRH1+		GGCT+	FOSB-	SAMD5-
IL2-	KCNQ3+		ADH1C-	BTBD11-	SYT1+
GALNT7+	RAPGEF5+		AUTS2+	INHBA+	LOC101929465+
SOD3-	WDR96-		UNC5CL+	SYNC+	FLRT3+
NKX3-2+	MNDA+		SPINK2+	CX3CL1+	CYSLTR2+
GLRB+	GPRC5B+		TRIM14+	LRRN1+	MVP+
SNX25+	RMI2+		PLAUR+	PTPRG+	TGFBI+
PPARGC1A-	FAM132B+		SUSD1+	S100A4+	PERP+
DDX25-	C11orf80+		STMN2+	GGCT+	CCL13+
CRYAB-	MEGF9+		L3MBTL4-	HES6+	MCTP2+
CTSC+	MTMR11+		SLC43A3-	IQCH-	TRIM14+
ZBTB16-	NAT8L+		CXorf57-	CLEC7A+	BTBD11-
B3GAT1+	CYP26B1-		LOC400794+	TSPAN7-	GPRC5B+
DTX4+	SNHG19-		ARHGAP6-	PCP4-	AADACP1-
CCND1+	S100A4+		RP11-111M22.3-	SERINC2+	CKS2+
FOLR3-	FAM20C+		MARC2-	SH3GL2-	TTC30A-
APOC3+	ARHGAP20-		KHDRBS2-	RAC2+	IER5L+
UPK2+	TTC30B-		NAB2+	C1orf106+	FERMT1-
NECTIN1+	UNC5CL+		ARNTL+	FCER1G+	TNIK+
KIAA1549L+	TUB-		BUB1B+	TNFRSF10B+	RASGEF1A+
SLC1A2-	C1orf115+		NT5E+	NOVA1+	TMEM173+
CD5-	RP11-119F7.5-		ADAMTS5-	HLA-DQB1+	S100A2+
MDK+	KRT80+		STEAP2-	PBX4-	LRIG1-
SLC35F2+	TNIK+		FGF1+	RP11-111M22.3-	S100A11+
CALCA-	PRKX-		OSBPL6-	MLF1-	WWOX-
POU2AF1-	HDAC9+		SSX1+	F2R+	PLAUR+
P3H3+	FHDC1-		KIAA0101+	BBOX1-	PLP2+
CD69-	NUSAP1+		PLEKHH1-	OPCML+	EPHA3-
TSPAN11-	IL1RAP+		C3orf55-	VWA1+	ATF3-
GLI1-	MLLT3-		SIPA1L2+	PTCHD4+	CRYBG3-
PRMT8+	FAM129A+		SYNM-	IQCG-	TMEM178B-
MYL2-	CTA-29F11.1-		CD109+	C8orf31-	EPHA4+
CUX2-	TIFA-		TGFBR1+	MEOX2-	PAPLN+
AKAP3-	SCN4B-		PLEKHG1+	LPAR1-	S100B+
KCNA1-	SESN3-		HHIP-	EDNRA+	RHOBTB3+
ART4-	C16orf45+		ANKRD37-	PARP14+	SERINC2+
RERGL-	SAMD4A+		SPOCK2+	S100A11+	MFAP4-
CHD4+	SUCNR1-		CENPU+	LOC101929465+	COL1A1+
CHPT1+	B3GAT1+		ABCA6-	PDE11A-	NT5E+
GYS2-	PXK-		SLC35F2+	RSPO3-	MEGF9+
AICDA-	AQP1+		AC018816.3+	SLC39A14-	TMEM98+
RFX4-	HHEX-		FXYD6-	ATP2C2-	DNALI1-
RSPH4A-	CORO1A+		MRGPRF-	RRM2+	CRLF1+
ADTRP+	DPYSL3+		BMP8A-	LRRN3-	TNFRSF21+
MAN1A1-	CD74+		ERBB3+	DRAM1+	BEAN1+
TPD52L1+	ATIC+		NMNAT3-	PLEKHG1+	GRB14-
ULBP1+	KLHL8-		SHROOM4+	CDC42EP3+	DDX25-
OPRM1-	DRAM1+		KLHL2+	DMRT3-	ITPR1-AS1-
SLC26A8+	XPR1+		OLFML1-	COL11A1+	TMEM108+
RHAG-	TSPAN5-		ENC1+	FHDC1-	TBX22-
GLP1R+	ICAM5+		RP11-363E7.4+	SPRY4+	C16orf46-
BMP5-	CLEC5A+		MCEMP1+	SPATA17-	CXCL17+
RBM24-	TLE1-		WWOX-	IQGAP2-	STMN2+
KHDRBS2-	MAP3K6+		SLC17A5+	FAM189A1-	IKZF2+
VNN2-	ST3GAL5+		BAALC-	ESM1+	ISM1-
NR2E1+	CARNS1+		IL33-	PLK2+	HDAC4-
PERP+	FGFR2-		TLE1-	ENPEP+	CA11+
CCR6-	SCN3A-		TRIM58-	EMP3+	LOC283070-
C6orf118-	GPER1-		SPINT1+	MYH10+	LOC101927204+
PDE10A-	ASPH-		PRKCQ-	C3orf55-	GLRB+
MDFI+	SHPRH-		ESRRG-	TUB-	PAK3-
SMOC2-	SH3BGRL3+		ICAM1+	LRG1+	ALOX5AP+
SRF-	FLJ22184+		MFAP2+	SLC6A6+	HSPB8-
CCN6+	C1orf216+		ZNF536-	CENPU+	KDELR3+
PCDHB2+	CLEC7A+		DOCK10+	FBXO15-	KCNJ13-
C7-	NUP62CL-		SVEP1-	DPP10+	ATP6V0E2-
GHR-	C8orf88-		TENM3-	MEGF9+	MACC1+
LOX+	TIAM2-		PRMT8+	MAP2+	TMCC3+
GZMK-	RASD2+		B3GNT7+	PCED1B+	FLRT1-
SPARC+	RAD23B+		CLDN5-	PCNXL2+	STX11-
ITK-	AK021804+		IQGAP2-	SUSD2+	NAT8L+
THBS4+	GPAM-		PTGIS-	NOV-	ICAM4+
BTNL8-	CDADC1-		PTPRG+	FTCDNL1-	DLEU2+
CDH6+	EMCN-		SORD-	KRT80+	CXorf57-
SLC27A6+	TSC22D1+		LAMA2-	TSHZ3-	CELF4+
IRX4-	COL5A1+		MXRA8+	ANKRD18A-	IRAK2+
AGXT2+	MT1H-		CD44+	PTPRE+	MTUS1+
ST8SIA4+	LAPTM5+		PTPLA+	INHBB+	C4orf47-
PCDH12+	CD163+		LOC158402+	LOC101929340-	SAMD4A+
FGF1+	BLNK+		TLR2+	LZTS1+	RPS6KA5-
LIFR-	CSPP1-		ASCC3+	FREM2-	PFKFB2-
DPYSL3+	TNFRSF10B+		PELI2-	CYFIP2+	PLEKHG4B-
UNC5A-	RP11-999E24.3-		CCND1+	PLAUR+	ST3GAL5+
CNTN3-			FBN2+	SAMD4A+	PTP4A3+
KNG1+			TGFBR3-	NEXN-	HIP1+
HRG+			DDB2+	ALDH3B1+	C1orf106+
HGD-			NAPSA+	CA4-	TNFAIP6+
CLDN16+			UPP1+	TTC39B+	NOV-
SERPINI2-			SH3BGR-	KHDRBS2-	CENPU+
WNT5A+			TTC30A-	GPR116+	HDAC9+
COL7A1+			TMEM173+	SLC1A1-	AKAP12-
C3orf52-			RP1-228H13.5+	TNFRSF10A+	TLE4-
ROPN1B-			IGFL2+	LOC102724927-	RMI2+
CSPG5+			CENPK+	TYROBP+	JUN-
PLSCR4-			FBLN7-	TLR2+	DOCK9-AS2+
PEX5L-			DRAM1+	MTHFD2+	ETHE1+
AADAC-			LINC01140-	PLEKHG4B-	SLC24A3-
PLCH1-			MELK+	CCL18+	MINA-
CCL20+			BCO2-	IRX3+	AKR1C1-
ZAP70-			SELENBP1-	STMN2+	FMO2-
TFCP2L1-			GFRA1-	ERAP2+	CYP26B1-
CYTIP-			MMP12+	PRKCQ-	CDK5RAP2+
SLC30A3+			NRIP1+	ARHGAP20-	PSAT1-
ITGB6+			ATP6V0E2-AS1-	FJX1+	EMCN-
FNDC4+			GSTM3-	PXDN+	TSPAN5-
EVA1A+			DOCK9-AS2+	SUGT1P3-	PLCD3+
EFEMP1-			SLCO4C1+	CENPK+	CLEC5A+
FN1+			IER5L+	EGFEM1P+	CDKN1A+
DNAH6-			ADM+	AGTR1-	PTTG1-
IGFBP2+			C8orf31-	GNB4+	KIAA1467-
KCNJ13-			KCNK5+	ENG+	TIPARP+
OTX1+			ATP10B+	ACSL5+	ZBTB16-
GNLY+			LRP2-	FGL2-	ETV1+
ST3GAL5+			SGK223-	AKR1C3-	AAK1-
IL1R2+			CHIT1+	IGSF10-	GBP2+
IL18R1+			GFRA2-	NRP2+	C11orf80+
FHL2-			LRRN4CL-	TRPC5+	GBP3+
SLC5A7-			RP3-525N10.2+	SBSPON-	CHCHD10-
PASK+			ARHGEF26-AS1+	PRR15L-	PARP14+
TPO-			GATM-	NPDC1+	CCL20+
PROC+			IMPA2-	SPRY1+	MGAT4B+
QPCT+			MYH10+	CD93+	MARC2-
SDC1+			HIP1+	TLE1-	PCDH7+
KISS1R+			MUC1+	SNX22+	PELI1+
CD207+			PLSCR4-	FHL1-	TTC39B+
VAX2+			MREG+	ANKRD37-	SLC35F2+
EPHA4+			PEG3-	PBX3+	SEMA3D-
PAPPA2-			IGF2BP2+	PLP2+	IMPA2-
ANGPTL1-			RILPL1-	GUCY1B3+	AF131215.8+
CHD5+			SBF1-	STAB2-	LMO3+
QSOX1+			HES6+	COL5A2+	TLE1-
ELAPOR1-			BLNK+	ELOVL6+	ELF3+
FBXO2+			CLDN2+	CLIC3-	UNC5CL+
MAD2L2+			GJB3+	SH3BGR-	ASPA-
RGS2-			RP11-642D21.1-	CD1A+	SHISA6+
CTH-			FAHD2A-	GSTM3-	DOCK9+
NID1+			HDAC4-	TSC22D1+	RP11-247L20.4-
NT5C1A+			LOC283070-	TIAM2-	LRRC75A+
HPCAL4+			EPHA5-	KIAA1467-	NEXN-
SIPA1L2+			SERINC2+	TSLP-	PKNOX2-
ST6GALNAC5+			FEZ1-	IGSF3+	PPARG-
CD48-			MANEAL+	ALOX5AP+	LOC102724689-
MFAP2+			RP11-999E24.3-	SLC16A2-	LIPG-
RGS4+			CPNE4+	ISYNA1+	CYP27B1-
IGSF21+			HPN+	CYR61-	GXYLT2+
PLA2G2D-			HPGDS+	ST3GAL5+	C3orf55-
GBP3+			MLF1-	TRIM58-	ARHGEF28-
GBP1-			FHDC1-	TCF7L1-	TMEM47-
ECE1+			FAM189A2-	LOC646903-	AHR+
GALE+			BASP1+	SEMA3F+	FAM132B+
CR2-			SHISA6+	IYD-	PARP4+
MPL-			DNALI1-	SYT1+	RP11-319G9.3-
PTCH2-			COL10A1+	WFS1-	DAPK2+
TNFSF4+			IER2-	TMC8+	RP11-747H7.3-
PLPPR5+			SRF-	LOC400794+	BICD1+
PROX1-			ADK+	KIAA0101+	SOX9-AS1-
MTARC2-			KCNJ13-	NOTCH3+	ARHGAP28-
CHRNB4+			ICAM4+	PPM1L-	COL10A1+
CTSD+			TMCC3+	RHOBTB3+	PLEKHG1+
A4GNT-			ECM2-	TNFRSF11A-	MYH11-
MMP8+			UHRF1+	GPR161+	DDB2+
SLC8A2+			PFKFB2-	IKZF2+	INHBA+
TNNT2+			GLI3-	AHR+	FBXO15-
MREG+			TIPARP+	C1QB+	AUTS2+
TNP1-			RNASET2-	C16orf46-	PRR15L-
NRP2+			OLR1+	KIAA1211L+	ITM2A-
TTR+			FBLN2-	FNDC4+	GPR64+
B4GALT6+			TTC39B+	TMEM178A-	RILPL1-
IRAG2-			ZNF658-	CTTNBP2-	CD207+
ATP10B+			BTBD11-	SCN3B-	LAMC2+
ELOVL4+			DIO2-	MAP4K4+	NUP62CL-
FBXO30-			PRR15L-	GBP3+	NETO2-
CCN2-			NRN1-	PTGER4+	CPQ-
OLFM3-			SYTL4-	C16orf45+	GRAMD2-
SPP1+			CYTH3-	DNAJC3-AS1-	POU2F3+
PPL+			FAM43A+	KCNK5+	GRB7+
PCDH17+			POU2F3+	EPB41L4B-	NAV2+
CCND2+			UGT8-	NDC80+	POLI-
FGF23-			TCEAL7-	WASF3-	PTCHD4+
ELL2-			ZNF367+	ID3-	GRHL3+
DNAH7-			SLC39A10+	CD55+	WFS1-
RAD23B+			PBX3+	ENC1+	RP11-999E24.3-
LCN1P1+			AKAP12-	ITGA3+	CKB-
NR4A3-			SPATA17-	PDE9A+	RTN1-
NPC2+			ACSF2-	SOSTDC1-	B3GNT3+
DPPA5P4-			DTNA+	CMTM3+	AGPAT9-
BCL11A-			LRRN3-	IL18+	RP11-111M22.3-
SLC17A5+			FREM2-	EPPK1+	FAM46B-
PRLHR+			F10-	RCAN1-	RPARP-AS1+
C10orf95+			IRS1-	HLF-	TPSAB1+
DUSP1-			SOX7-	S100B+	CYP4B1+
MOB3B-			AF131215.8+	WIF1+	FGL2-
IFNA8+			PLAGL1-	CTSE+	ANKS1B-
GRIA2+			CLDN8-	NRIP1+	BLACAT1+
MTHFD1L+			SLC16A2-	ICAM4+	RAPGEF5+
CCDC170-			THBD-	RGS2-	LPAR1-
PLEKHG1+			FGFR2-	KIAA1462+	SCN4B-
TNFSF18+			SERPINF1-	NEGR1-	CLSTN2-
GPR31-			ALK+	LRRC15-	AGPAT4-
IQSEC3+			KCNA1-	STAT4+	SETBP1-
SMAD9-				C9orf66-	AK021804+
TGFBI+				SH3RF1-	XKRX+
EGR1-				MMP9+	SH3GL2-
GLT8D2-				ITPR1-	VIT-
DUSP4+				ITPR2+	TSPAN7-
CLU+				SYNPO+	TSHZ3-
TNFRSF10B+				STARD13-	POSTN+
TBX2+				CSTA+	ZNF536-
ABCC11+				WDR96-	SH3RF1-
DPPA4-				PIWIL1+	RGS2-
GJB6-				EPHA4+	SELE-
GJA3+				LRIG1-	CXCL8+
HCRTR1-				PFKFB2-	IER2-
SLITRK3-				ITGB2+	MDH1B-
TMEM156-				XKRX+	HRH1+
CSMD2+				SCNN1B-	AK025288-
TMIGD3+				SPINT1+	RNF144A+
FLT3-				CHST11+	STOX2-
XPNPEP2-				ADTRP+	OLR1+
OBP2A+				KRT14+	CLUL1-
TBX22-				RNF24+	ZNF658-
FMOD-				TPD52L1+	SLC6A14+
LY9-				LOC283070-	ID4-
HS3ST2+				GNAI1-	CTSS+
OPN4+				THSD7A-	FBLN7-
PTGFR-				CCDC110-	MANEAL+
NPY+				JAK3+	C3orf52-
PHF24-				DPYSL3+	PDGFRA-
SFTPA1+				PAPLN+	LOC100129129-
PLAU+				MCTP2+	LOC101929340-
EGR2-				TGFBR1+	LTF-
BHLHE41+				CDKN2C+	MID1-
NECAB1-				TCEAL7-	CCDC110-
CENPK+				PMEPA1+	TCEAL7-
NR4A1-				WWOX-	MFAP5-
HOXC13+				ERP27+	TMEM220-
HOXC11+				MIB2-	S100A4+
COL10A1+				VSTM4+	GLS2+
SERPINA7+				SGK223-	CPNE4+
NRK+				BUB1B+	DACT1-
TNFAIP6+				FHL2-	SPATA18+
G0S2+				FBLN7-	CENPK+
KCNJ2+				EYA2-	C5orf28-
PFKFB2-				CDH11+	ISYNA1+
GPR83-				IER5+	SPRY1+
DAW1+				CD97+	AX746823+
PI3+				IFI27+	L3MBTL4-
SLPI+				NMNAT3-	DPYSL3+
SLC12A5+				MYO1G+	DIS3L2-
ARHGAP40+				FAM132B+	ACSL5+
SDC4+				CCDC109B+	MICAL2+
ZNF831-				PPAP2C+	IL33-
EDN3-				LY6E+	FCGR2A+
SNAI1-				TSPAN2-	LOC101928988+
PMEPA1+				COL4A1+	ABTB2+
C20orf85+				FBLN5-	FAM189A2-
KCNK15+				DDIT4+	SELENBP1-
MAGEA10-				SLC43A3-	PCED1B+
IL17C+				CCNE2+	RP4-813F11.4-
HIF3A-				RP11-757F18.5-	CHI3L2+
PSG8+				MFAP5-	CD44+
CEACAM8+				IRS1-	CRELD2-
GRM4+				MAFB-	PAIP2B-
BTN1A1-				RP11-747H7.3-	RAD23B+
H1-3+				DGKH+	GBP1-
UNC5CL+				FAHD2A-	PLAC9-
SPDEF+				AIM1+	SYNM-
APOBEC2+				SORD-	SH2D4A+
DNAH8-				IGFL2+	ZC3H12D+
TREM1+				RASAL2+	KLHL2+
CDKN1A+				S100A2+	CCL18+
SOX4+				ITPR1-AS1-	FAHD2A-
RUNX2+				PLLP-	THSD7A-
OPN5+				HCG4-	HLA-DRA+
CXCL6+				CENPV-	RASD2+
EREG+				MNDA+	CCND1+
MYRF+				C4orf47-	TPSB2+
SCGB1D2-				B3GALT2-	BTNL9-
PIWIL1+				TP63+	KCNS3+
GPR18-				TNS3-	TUB-
ABCC4-				TBC1D4-	C1S-
SOX21-				MAP3K6+	IRX3+
TMEM255A+				PDPN-	COL11A1+
AMELX-				SDK2-	NUSAP1+
TEKT3-				ECE1+	PRKCA-
IL37+				ZNF658-	C3+
TNFSF9+				RP4-813F11.4-	ERP27+
GRIA3+				CENPJ-	SLC17A5+
CD70+				ST3GAL6+	TRIM29+
C3+				PLD3+	PLEKHA4+
FOSB-				HLA-DRA+	IGSF10-
RTN2+				SLC6A13-	PGM5-AS1-
TGM3+				PRDM11-	ETV4+
FOXA2-				BEAN1+	CYTH3-
FAM182A-				CPM+	SPINK2+
PAX1-				CHIT1+	EYA2-
NKX2-2-				LRRC4C-	PTPLA+
BMP2-				AK1+	C8orf31-
FLRT3+				RHOU+	STAC+
PCSK2+				SSX1+	DNASE1L3-
GFRA4-				SOX4+	ZNRF2+
LAMP5+				DPY19L2-	PRKG1-
LRRN4+				LOC100505501-	GLIS3-
BANF2-				CTB-167B5.2+	UCP2+
TMEM74B+				CDC14B-	TNFRSF10B+
LINC02871-				MTUS1+	SYBU-
CITED1+				L3MBTL4-	CYP2S1+
BPIFB9P+				UGT2B28-	ACP5+
BPIFB1+				ETV4+	KCNK5+
AMOT+				PNP+	C16orf45+
F10-				GRAMD2-	IGF2R+
PROZ-				ASGR1-	CD151+
FFAR1+				MREG+	JPH1+
CCR7-				TNRC6C-AS1+	IQCG-
NR1D1+				C15orf48+	RGS4+
RRAS+				CDADC1-	TTC39A+
TSKS-				LOC283075-	HSP90B1-
FLRT1-				GJA4+	SCARA3+
DACH2+				PLXND1+	DOK5-
SSX1+				PRKCQ-AS1-	S100A1+
AIF1L-				MT1H-	DUSP1-
RGS13-				SLC22A31+	OSBPL6-
OMD-				VLDLR-	VASN+
BCL11B-				ARHGAP6-	ARMCX6+
MASP1-				MICAL2+	SNHG19-
TSPAN8-				ANKDD1A-	SCN1B+
PLA2G5+				LOC643733-	UHRF1+
ADGRE2+				LAMC2+	KL+
OR7C1+				H2AFX+	LOC100996579-
HIP1+				HLA-DPA1+	HIST3H2A+
FGL2-				C11orf80+	MAP3K8-
STEAP4+				VASN+	SPATA17-
SPINK2+				NTN1-	RASA1+
VPREB3-				CRNDE+	NR4A1-
MGAT3+				C1QC+	HPGDS+
CDC42EP1+				PXYLP1+	ITGB4+
KRT17+				TMEM71+	PREX2-
TBC1D27P-				GOLGA8A+	GRHL1+
SPECC1+				NEBL-	HOXD1+
CPA4+				CKB-	HSPB11-
CDHR3-				TMEM170B-	KLHDC7B+
VGF+				ENDOD1+	RCAN2-
FOXP2-				SOX5-	PDE9A+
STRIP2+				SLAMF8+	HSD17B3-
FLNC-				KRT222+	TTYH2-
LRRC4+				HES4+	FOLR1-
IRF5+				BAX+	STRADB+
OPN1SW-				BLNK+	KIAA2022-
HOXD1+				LRP2-	C15orf52-
PDE11A-				ANXA9-	C9orf66-
HOXD10+				CHCHD10-	CDC14B-
DLL4+				SLFN5+	NUDT11+
ALDH1A2-				LOC102724689-	LSR+
LOXL1+				LOC101928303-	C1QC+
SERGEF+				MYZAP-	S100A6+
PIMREG+				PELI2-	SVEP1-
AIPL1-				FXYD6-	SOX5-
MTUS1+				ITGB4+	CCDC109B+
KLK10+				LOC283588-	C1orf115+
KLK8+				PRIMA1-	SLC14A1-
FOXA1+				TRAF5+	LURAP1L+
EGLN3+				USP3-AS1-	STMN3-
FOXJ1-				KCTD16-	RP11-134G8.8+
CDH15+				TCERG1L+	FAM95A-
PLPPR3+				THBS2+	CLEC7A+
SYT5+				PDGFRA-	FAM189A1-
TNNI3+				MAGI2-	CLU+
PRRG3-				ABCC4-	ATIC+
NXNL2+				STON2-	DOCK10+
APOE+				ZNF536-	FXYD6-
APOC1+				FAM84B+	ZFP36L2-
DPP6-				LOC100996579-	FAP+
KLHDC7B+				CCDC88C+	CORO1C+
PXDN+				RILPL1-	PPP1R1B+
GDF15+				GOLM1-	PRKCQ-
SULT4A1+				IFIT3+	ADK+
TNNT3-				LOXL1+	SORD-
COL5A1+				ACTN1+	C15orf48+
GATA5+				CASC1-	CA12+
FIBCD1+				TCN1+	MALL+
NPAS1+				RUNDC3B+	EPB41L4B-
PLXNA3+				LOC102723918+
DUSP9+				RASD1+
CASZ1-				RAPGEF5+
PKDREJ-				MARC2-
HSD17B3-				SLC47A1+
FBP2-				IL1RN+
ULBP2+				TRIB2+
AKAP12-				UNC5CL+
SYNE1-				DNAH7-
TTLL9-				PLP1+
COX4I2+				SETBP1-
EDA2R+				PYGO1-
C1QL1+				MFAP2+
GFAP+				LOC646762+
PYY-				COL5A1+
HIGD1B+				LOC101927204+
TEX101+				SNHG19-
GINS2+				ERBB3+
SLC34A1+				HIST3H2A+
F12+				DTNA+
PRR7+				MYO6+
NFATC1-				SLITRK6+
C3orf20-				SLC35F2+
NAPSA+				HMGCR-
PDLIM4+				ME3+
KREMEN2+				NID1+
RARA+				KLHL2+
PPP1R1B+				CPQ-
KRT17P1+				LOC101927365-
LRRC9-				NAPSA+
LGALS3+				NALCN-
PODNL1+				SDC3+
RTBDN+				PRSS3P2+
MATN3+				EGR2-
FCRLA-				CTA-29F11.1-
EMILIN2+				AGPAT9-
TRIM22+				SREBF1+
RAMP1+				SERGEF+
PTPRE+				TMEM176B+
DDC-				NMB+
ENAM-				PLVAP+
ITGB4+				ARMCX3+
TRIM47+				ANLN+
SLC52A1+				ZBTB16-
DLG4+				LOC101926996+
RGS22-				ABCA8-
MATN2-				DOCK9+
REEP2+				SYNM-
SNAP25+				RRAS+
SSTR4-				BLACAT1+
CRP+				SLC24A3-
FCRL2-				ETHE1+
ACY3-				BAI3+
ALDH3B2+				PDE4D-
VSTM2L+				ATP10A+
SYT4-				LIX1-
PDE6A+				OSR1-
ATP8A2+				C16orf89-
WASF3-				TBX1-
RNF17-				ATF7IP2-
CHRM3+				ST6GALNAC5+
MYH10+				TC2N-
CHI3L1+				CD74+
MYBPH+				TGFBR3-
CHIT1+				ATP6V0E2-
CCNA1+				TTC30B-
TRPC4+				AF070581-
POSTN+				SELENBP1-
KL+				MDH1B-
STARD13-				ILF3-AS1-
IRS4-				PHLDA3+
BEX1-				RP11-389C8.2+
MYH11-				SYTL4-
GGT2+				DAPK2+
SEC14L4+				BMP1+
NTS-				ACTA2+
LRRIQ1-				DNAJB4-
ARNTL+				MLLT3-
LYVE1-				TMEM220-
MICAL2+				RAB7B+
CATSPERB-				MGAT4B+
VRTN-				STX11-
LOXL2+				TM4SF4+
ADAMDEC1-				FAM43A+
MRO-				FAM189A2-
IRAK2+				MT1X-
BHLHE40+				C7-
REG4-				CD44+
TSPAN2-				CXCR4+
TSHB-				SULT1C2-
GSTM5-				HLA-DOA+
GSTM3-				C9orf16+
HMGCS2-				USP51-
VTCN1+				IL33-
PLEKHA8P1+				FGF7-
SAA2+				C5orf28-
ERN2+				FAM81B-
SOX5-				PARP9+
SPX-				SLCO4A1+
LRP4+				MIPOL1-
DDB2+				LURAP1L+
FOLH1B+				ID4-
SPOCD1+				PCDH7+
CYP2J2+				CCL20+
DSC2+				PDZD2+
DSG3+				SEC16B+
DSC3+				CA11+
DSC1-				RSAD2+
APLNR+				KRT15+
TCN1+
C5AR2+
PDGFRA-
CLDN10+
ANXA1+
MSI1+
HRK+
RNFT2+
CCDC146-
FAM71F1-
KCP+
ADGRB3+
HTR1B+
NT5E+
MRAP2-
EPHA7-
CGA+
EHF+
ELF5+
PRPH+
GLS2+
ITGA7+
TESPA1-
RDH5+
KRT85-
KRT87P-
HEY2+
STX11-
DYSF+
CPM+
BCO1-
FHOD1+
SLC9A5+
AGT+
ZNF670-ZNF695+
PCNX2+
RGS8-
NIBAN1+
GPR55+
WNT10A+
STAB2-
USP44-
PLXNC1+
DRAM1+
TBC1D4-
SCEL+
TNS3-
RAPGEF5+
IL6-
CCM2+
MYO1G+
AL355922.1+
ADAMTS7+
ABHD17C+
BRIP1+
GALNT5+
BLK-
GATA4-
IL36G+
IL1RN+
IL36A+
IL36RN+
TMOD1-
DAB2IP+
CDK5RAP2+
KIF12-
GARNL3-
WDR38-
GABBR2+
HEMGN-
IL33-
CCL21-
DMRT1+
CD72-
IGFBPL1-
TMEM63B+
CAPN11+
KIAA0319+
GCM1-
FGFBP1+
FHDC1-
TLR2+
TTC29-
TMPRSS4+
MMP7+
MMP27-
TRIM29+
BTG4-
POU2F3+
MMP13+
UNC13C-
ITGA11+
ITPKA+
STRA6+
CLCA2+
LHCGR-
CYP1B1+
SULT6B1-
ABCG5-
TRIM54+
BTBD16-
DUSP5+
ENTPD1+
GPR87+
PLA2G12B+
OIT3+
ADAMTS14+
AOX1-
ATIC+
CCDC54-
SHF+
HCN4+
ARHGAP24-
PRKG2-
IL21-
BMPR1B-
MMRN1-
PDE5A+
FRAS1-
C4orf17+
MTTP-
B4GALNT3+
ERP27+
PIK3C2G-
PLCZ1+
SLCO1C1+
TMEM117+
PRICKLE1+
KLRG1-
PIANP+
AMIGO2+
COL2A1+
TPH2-
LGR5+
PTPRQ-
DUSP6+
TMEM132B-
FOXN4-
GPR84+
KRT71+
CDH24+
NOVA1+
RTN1-
SYT16-
RDH12-
RAB15+
KCNH5-
AK7-
FBLN5-
SORD-
SLC27A2+
FGF7-
HDC+
PCSK6-
CCDC33+
RHCG+
NTRK3+
MFGE8+
ST8SIA2+
MCTP2+
SH3GL3+
SLC5A2+
TGFB1I1+
ABCC12+
ADAMTS18+
CMTM3+
CDH11+
CDH13+
IRF8-
TOB1-
ABCA8-
PRELID3A+
IMPA2-
ASXL3-
SLC13A5-
TMC6+
MAPK4-
FBXO15-
CBLN2-
PMAIP1+
GRB7+
PNMT+
STAC2+
SAMD1+
PLPP2+
EMP3+
WTIP+
SLC6A3-
CACNG8+
FBN3+
SLC47A1+
CFAP74+
PRDM16-
PADI1+
EFHD2+
MYOM3+
SH3BGRL3+
C1orf216+
DMRTA2-
MAP3K6+
FCN3+
SYTL1+
CCN1-
CYP4B1+
IGSF3+
PROK1+
GPR161+
RXRG+
DPT-
NECTIN4+
FCGR2A+
RGS5+
CRABP2+
XPR1+
RGS16-
FAM163A-
ECM1+
DTL+
SUSD4+
S100A7+
EFNA3+
MBOAT2+
REN+
ETNK2+
PLEKHA6+
OSR1-
MALL+
C1QL2+
FBLN7-
CNGA3+
GALNT13+
TMEFF2-
FAM171B+
UNC80-
ABCA12+
NYAP2+
TRPM8+
HES6+
MARCHF4+
ACKR2-
STAC+
IL17RD+
LRIG1-
LRTM1-
COL8A1+
MYH15-
PHLDB2+
TAGLN3+
TMEM108+
AGTR1-
UCN2+
STXBP5L-
EAF2-
MUC4+
AHSG+
VWA5B2+
EPHA5-
CORIN+
SLC10A4+
GC+
SNCA-
ANK2-
RNF175+
NKD2+
PLK2+
HAPLN1+
IQGAP2-
SPATA9+
CXCL14+
SLC25A48+
TIMD4-
GABRA6+
GABRB2+
GLRA1+
PSD2+
LRRTM2-
GFRA3-
PLA2G7-
TNFRSF21+
HMGCLL1-
LGSN-
SCUBE3-
TCTE1-
FAXC+
SCML4-
CLVS2+
RSPO3-
TAAR1-
SHPRH-
SDK1+
CREB5+
LINC00525+
IGFBP3+
IGFBP1+
ASB15-
ASB10-
SYTL5+
MSN+
SLC16A2-
GPR174-
AWAT2+
CPXCR1+
NXF3+
RIPPLY1+
RADX-
FRMPD3-
IGSF1+
ARHGAP36+
GPC3-
FATE1+
CSGALNACT1-
CRH+
PMP2-
SLC26A7-
RSPO2+
FAM83A+
FAM135B-
CDKN2B+
CDKN2A+
SHC3+
PLPPR1+
SLC25A25-
LCN2+
HMCN2-
CACNA1B-
SLC39A12+
TMEM236+
ANKRD30A-
RGR-
NPFFR1+
PLEKHS1+
CYP17A1-
INA+
NKX6-2-
ADAM12+
ADM+
SLC5A12+
LRRC4C-
SYT8+
CCDC81-
ENDOD1+
NCAM1-
DRD2+
C11orf52-
GRIK4-
ADAM33-
SLC22A8+
ROM1+
MS4A2+
MPZL2+
OCSTAMP+
CDH22+
CDC42EP2-
TLCD3B+
HMGA2+
MMP3+
CNTN5-
MKX+
PCDH15-
CDH8+
FAM124A-
LYPD1+
GPM6A-
SPATA4-
DLG2-
PRSS23+
PPP1R1C+
C2orf50-
ITPR1-
ENKUR-
KCNA6-
SLC2A13+
THRSP+
ME3+
ADAMTS12+
EPS8+
ANO4-
AKR1C6P-
AKR1C2-
DPYSL4+
RNF144A+
TDO2+
SLC35F4-
GABRA2-
CCDC175-
CENPJ-
GFRA1-
GLT1D1+
TMEM132D+
ZNF37CP-
TMEM163+
HSPB8-
POU4F1-
CYSLTR2+
SETBP1-
TCF7L1-
SH2D6-
SPOCK1+
OLAH+
TRIM36+
ZFP36L2-
GRIA4-
IGSF10-
DMP1+
MEPE+
CAPSL-
ANKRD22+
STK32B-
NRSN1+
JAKMIP1-
ZIC1+
ADGRA3-
CLGN+
OR14K1-
PTPRR+
CCDC148+
PLA2R1-
SCN3A-
ADGRF4+
FRMD1-
PLEKHG4B-
SPACA7+
LURAP1L+
PID1-
ANKFN1-
SEMA3D-
CABYR+
ANKRD29-
CHST9-
DNAAF1-
JPH3+
NRGN+
ABI3BP-
CYP4Z2P+
ABCA9-
ABCA6-
ABCA10-
ENPP3+
TNIK+
TDH-
FAM167A-
PGM5-
WNT3A+
SH3RF1-
CCDC173-
PDLIM3-
SORBS2-
PSMA8-
CHODL-
L3MBTL4-
PDE1C+
WNT7A+
PIEZO2+
EPHB1-
TTC39B+
PI4K2A+
GOLGA7B+
GRIA1-
LRGUK-
OTOA+
DEPTOR-
FMN2-
ELMO1-
ADCY8+
RAET1L+
AFF2+
MAGEA8-
PSD3+
GNA14-
WIF1+
MMP16+
ADK+
CXCL13-
TIAM1+
FUT6+
TDRD9-
HKDC1-
CD109+
GLYATL2-
MAPK13+
MS4A1-
ADGRG4-
LHFPL4+
B3GNT7+
SLC6A1+
TMEM171-
KLHL40+
C8A+
TIMP4-
STEAP2-
MMP14+
C1orf158-
ARSL+
KIT-
PWWP3B-
KCNJ6+
DGKI-
SVOPL+
SNX22+
SLC34A2+
ACAN+
DRC1-
MEGF11+
RADIL-
SSX8P+
EXTL1+
SLC30A2+
TRIM63+
GRHL3+
NLRP14-
XDH+
TENT5B-
CLSTN2-
COLEC12-
GPR153+
RHBDL2+
AUTS2+
SHROOM4+
CD1A+
SNX29P1-
CD1B+
CPA5-
PFKFB1-
ALAS2-
PAGE5-
PLA2G2F+
CDA+
APOA2+
WNT9B+
SV2A+
LAD1+
TNNI1+
RCAN1-
RUNX1+
GIP+
CBR3+
AC005041.1+
CHAF1B+
CLDN14+
SIM2+
GOLGA6A-
PADI4-
CES5A-
TGM7+
DRC7-
TEPP+
ANKRD18CP-
AGRP+
CARMIL2-
C16orf86-
ABR+
TNFRSF13C-
CPAMD8+
TFF3-
TFF2-
TFF1-
TMPRSS3-
PDE9A+
AIRE-
S100B+
FCN2-
LCN1+
BRSK1+
COX6B2+
TMEM190+
NLRP4-
TLCD1+
CD3G-
S100A1+
CXCR5-
PAQR6+
FCRL3-
AZGP1-
HK3+
LY6K-
IER2-
LY6E+
PTGER1+
COL26A1+
FOXH1+
MGAT4B+
SCGB3A1+
CELF5+
NPHS1-
PLXDC1+
GRIN2C-
KLHL10-
KASH5+
SIGLEC11-
CD300LG-
FAM171A2+
PLCD3+
AQP5+
SPC24+
IP6K3-
CXCL16+
FGF11-
PRR35+
MSLNL+
HS3ST6+
TEDC2+
BICDL2+
PAQR4+
ZG16B+
SHANK2-
FGF19+
CYP4A22+
PDZK1IP1+
SLC1A7-
FAM151A-
CTRC+
DRAXIN+
DHRS3+
SDC3+
CAMK2N1+
ALPL+
TTLL10+
MXRA8+
DIRAS3+
NEXN-
DNAJB4-
LRRIQ3-
LHX8-
B3GALT2-
NTNG1-
AKNAD1-
HFM1-
BRINP3-
CADM3+
TRIM58-
SLAMF9+
SLAMF6-
FCRLB+
LMX1A-
LRRC52+
ATF3-
IER5+
SPATA17-
C1orf115+
WDR64-
KLHDC8A+
PKDCC-
FCMR-
FCAMR-
LRATD1+
KCNJ3+
FBXO41+
CCDC74A+
EN1+
SPATA18+
CFAP221-
INHBB+
HPGDS+
CTSS+
BNIPL+
C1QTNF7-
CDC42EP3+
S100A11+
IVL+
SPRR3+
SPRR2D+
BMP10-
PGLYRP4+
S100A9+
TGFA+
ALPP+
DAPL1+
CLDN1+
DCST1+
COL6A3+
INAVA+
KBTBD8-
LMOD1-
ELF3+
PDCL2+
TRIM46+
TMEM79+
ADORA1+
NEK10-
CCDC141-
IHH-
FCRL4-
TRAT1-
FCRL1-
NUAK2-
PYHIN1-
AIM2-
EFHB-
CTLA4-
ICOS-
ADAMTS9+
PTX3-
DCLK3+
PCOLCE2-
CXCL5+
PPBP+
PF4-
CXCL1+
CPA3+
DNAJC5G+
UCN+
SLC6A20+
RTP3-
LRRC2-
FBXO40-
NMNAT3-
GRIK3+
DNALI1-
KLF15-
CAMK2N2+
LIPH+
TMEM41A+
MELTF+
SPRY1+
MST1R+
PRSS12+
HAND2-
TMEM155+
C4orf45-
NPY5R-
HHIP-
ITGA2+
SLC45A2+
EDIL3+
RANBP3L-
ADGRV1-
F2RL2+
SPINK1+
ESM1+
RHOBTB3+
ENPP6-
TMEM174-
FOXQ1+
ADGRF2+
ACSL6-
CSF2+
CITED2-
CALHM4+
TMEM200A+
IL22RA2+
SPATA48-
IL31RA+
ANKRD55-
RAET1E+
PI16-
MYOZ3-
GPR85+
FBXL21P+
KCNK5+
KIF6-
SLC29A4-
TEX47-
SP8+
USP49-
SYTL3-
SHH+
TAGAP-
COL1A2+
SLC35G3-
CTSB+
TNFRSF11B-
SBSPON-
EN2-
KCNV1+
DEFB1+
TMEM184A+
SPAG11B+
MICALL2+
OSR2-
CTHRC1+
DCSTAMP+
FREM1-
C9orf24-
DIRAS2-
ZMAT4-
MAMDC2-
CPA6+
ALDH1A1-
SVEP1-
LLCFC1-
CFAP47-
NCF1C-
RNF183+
VEGFD-
SLITRK5-
ARMC3-
DEUP1-
SLC7A3-
CLDN2+
LRFN5-
HEPACAM-
PKNOX2-
MAGEC3+
EML5-
NGB+
AKR1E2-
SSX5+
DRGX+
DACT1-
SOHLH1+
SLC18A2+
FRMD7+
RET+
UBTD1+
ANKRD2+
E2F7+
TC2N-
SMCO2+
CLMN-
PDZRN4+
HACD1+
ABTB2+
LIPC-
IL25-
CMTM5-
SVOP-
AMN-
ZFYVE19+
SPINT1+
AVPR1A-
C16orf78-
ASPG-
GABRB3-
SPIC-
TBATA+
C16orf71-
TMEM100+
NETO1+
RAG1-
IFTAP-
SERPINB7+
TUB-
WDR72-
CRABP1-
TMEM130+
PRTG-
MFAP4-
BEAN1+
GALR1+
CDH16-
RRAD-
MC4R+
MMP10+
BMERB1+
YPEL4+
LDHAL6A-
GPR182-
MYO1A+
CHP2+
OR4D6+
NAB2+
ELFN2+
C15orf48+
SCG5+
MS4A6E+
MS4A8+
CCDC178-
MS4A15+
TERB2-
B4GALNT2-
PBX3+
PIP5KL1+
TMEM92+
GPRC5B+
KATNAL2-
CD3D-
ART5-
OR51E2+
POM121L3P-
CA4-
NIBAN3-
CDT1+
RSKR-
GPD1+
CYP2S1+
ANKRD33+
CDC42EP5+
TMEM145+
PSCA+
LY6D+
TMIGD2-
SEMA6B+
NXN+
GPT+
TRPV3+
GGT6+
KLK4-
KLK2-
KLK5+
KLK6+
KLK11+
KLK13+
KRT80+
RCOR2+
ANGPTL4+
IGFBP6+
TEKT1-
EVPL+
TK1+
AC090152.1-
GSDMA+
SOST-
DNASE1L2+
SCARA5-
PNOC-
OR1F1+
VASN+
PTF1A-
INSM2+
SCN11A-
BDKRB2-
MTNR1A+
KCNG4-
RHOH-
KLHL30+
TNXB-
LGI3-
BMP1+
PHYHIP+
CCDC110-
CAVIN2-
GBX2+
SERINC2+
COL3A1+
DYNLRB2-
ADAM29-
GDNF+
MUCL3+
UGT3A2+
LRATD2+
IL7R-
LRP1B-
CA7+
FAM178B+
SEMA4C+
NSG1+
OR13J1+
HTR1E-
FSTL5-
SFTPB+
PLA2G4F-
TM4SF20-
GRM5+
KLK7+
IRS1-
ACTBL2+
ROR2-
AR-
ATF5+
CPT1C+
PCSK9+
RAB3B+
RSPO1+
SH3TC2+
GPRIN1+
HSPB3-
NR0B1+
[truncated: 5,206 more rows]
